# Supplementary material for: Gestational Age-Specific Biometric and Estimated Fetal Weight Curves in Gastroschisis: A Brazilian Multicenter Cohort Study
Source: Diagnostics (Basel). 2026 May 6;16(9):1402. doi: 10.3390/diagnostics16091402 (PMC13163731; doi:10.3390/diagnostics16091402)
Supplement: Supplementary file 1 [file diagnostics-16-01402-s001.zip]

Archive with 1 entries (1 files):
- diagnostics-4260408-supplementary.pdf
